# Supplementary material for: Triple-Negative Breast Cancer Analysis Based on Metabolic Gene Classification and Immunotherapy
Source: Front Public Health. 2022 Jul 6;10:902378. doi: 10.3389/fpubh.2022.902378 (PMC9296841; doi:10.3389/fpubh.2022.902378)
Supplement: Supplementary Table 1 — The 42 co-significant genes between RNASeq and GSE cohorts were collected. [file Table_1.csv]

	x
1	ALDH2
2	GLRX
3	GPX1
4	IDO1
5	KCNT2
6	LDHB
7	PLCG2
8	PLCL2
9	PRPS2
10	ST6GALNAC5
11	STARD7
12	TAP1
13	ABCA12
14	ABCB8
15	ALG1
16	BCKDHA
17	CA9
18	FASN
19	G6PD
20	GALE
21	GPI
22	GSTZ1
23	GYS1
24	ITPKC
25	KCTD11
26	LYPLA2
27	MVK
28	NDUFA4L2
29	PFKL
30	PIGQ
31	PLA2G15
32	PNPLA2
33	POMT2
34	SLC16A2
35	SLC25A1
36	SLC26A6
37	SLC27A4
38	SLC35C2
39	SLC39A3
40	SLC39A9
41	SPTLC2
42	TH
