# Supplementary material for: Triple-Negative Breast Cancer Analysis Based on Metabolic Gene Classification and Immunotherapy
Source: Front Public Health. 2022 Jul 6;10:902378. doi: 10.3389/fpubh.2022.902378 (PMC9296841; doi:10.3389/fpubh.2022.902378)
Supplement: Supplementary Table 2 — The enriched pathways of interacted genes. [file Table_2.xlsx]

## Sheet: networkanalyst_enrichment
	Pathway	Total	Expected	Hits	P.Value	FDR
CRAT	Fatty acid degradation	44	0.199	15	4.33e-26	1.38e-23
	Peroxisome	83	0.375	16	2.31e-23	3.68e-21
	Fatty acid metabolism	53	0.24	14	1.62e-22	1.71e-20
	Valine, leucine and isoleucine degradation	48	0.217	10	5.1e-15	4.05e-13
	PPAR signaling pathway	74	0.335	9	2.35e-11	1.49e-09
	Metabolic pathways	1430	6.47	23	1e-09	5.31e-08
	Carbon metabolism	116	0.525	8	3.36e-08	1.53e-06
	Biosynthesis of unsaturated fatty acids	27	0.122	4	5.72e-06	0.000227
	Butanoate metabolism	28	0.127	4	6.65e-06	0.000235
	Propanoate metabolism	32	0.145	4	1.15e-05	0.000367
	Primary bile acid biosynthesis	17	0.0769	3	5.52e-05	0.0016
	alpha-Linolenic acid metabolism	25	0.113	3	0.000182	0.00483
	Fatty acid elongation	27	0.122	3	0.00023	0.00563
	Citrate cycle (TCA cycle)	30	0.136	3	0.000317	0.00719
	beta-Alanine metabolism	31	0.14	3	0.00035	0.00741
	Pyruvate metabolism	39	0.176	3	0.000693	0.0138
	Tryptophan metabolism	42	0.19	3	0.000863	0.0161
	Lysine degradation	59	0.267	3	0.00232	0.041
	Glyoxylate and dicarboxylate metabolism	30	0.136	2	0.00799	0.134
	Central carbon metabolism in cancer	65	0.294	2	0.0346	0.543
	Retinol metabolism	67	0.303	2	0.0366	0.543
	Glycolysis / Gluconeogenesis	68	0.308	2	0.0376	0.543
	Synthesis and degradation of ketone bodies	10	0.0452	1	0.0444	0.613
REEP6	Alzheimer's disease	171	0.0884	2	0.00283	0.9
	Protein export	23	0.0119	1	0.0118	1
	Vibrio cholerae infection	50	0.0258	1	0.0256	1
	Lysosome	123	0.0636	1	0.0621	1
	Phagosome	152	0.0786	1	0.0763	1
	Protein processing in endoplasmic reticulum	165	0.0853	1	0.0826	1
SPDEF	Prostate cancer	97	0.0501	2	0.000918	0.193
	Pathways in cancer	530	0.274	3	0.00121	0.193
	Proteasome	45	0.0233	1	0.0231	1
	Chronic myeloid leukemia	76	0.0393	1	0.0387	1
	Oocyte meiosis	125	0.0646	1	0.0631	1
	MAPK signaling pathway	295	0.153	1	0.144	1
ABCC11	ABC transporters	45	0.0233	3	7.33e-07	0.000233
	Hippo signaling pathway -multiple species	29	0.015	1	0.0149	1
	Fat digestion and absorption	41	0.0212	1	0.021	1
	Bile secretion	72	0.0372	1	0.0367	1
	Hippo signaling pathway	154	0.0796	1	0.0773	1
HGD	Tyrosine metabolism	36	0.00931	2	2.11e-05	0.00669
	Ubiquinone and other terpenoid-quinone biosynthesis	11	0.00284	1	0.00284	0.452
	Phenylalanine metabolism	17	0.00439	1	0.00439	0.465
	Metabolic pathways	1430	0.37	2	0.0342	1
